# Supplementary material for: Photonic Cavity Effects for Enhanced Efficiency in Layered Perovskite-Based Light-Emitting Diodes
Source: Nanomaterials (Basel). 2021 Nov 3;11(11):2947. doi: 10.3390/nano11112947 (PMC8622141; doi:10.3390/nano11112947)
Supplement: Supplementary file 1 [file nanomaterials-11-02947-s001.zip]

Archive with 1 entries (1 files):
- nanomaterials-1427749-supplementary.pdf
